# Supplementary material for: Maternal Fibroblast Growth Factor 21 Levels Decrease during Early Pregnancy in Normotensive Pregnant Women but Are Higher in Preeclamptic Women—A Longitudinal Study
Source: Cells. 2022 Jul 21;11(14):2251. doi: 10.3390/cells11142251 (PMC9322099; doi:10.3390/cells11142251)
Supplement: Supplementary file 1 [file cells-11-02251-s001.zip]

Archive with 1 entries (1 files):
- cells-1799968-supplementary.pdf
